# Supplementary material for: Secondary or Specialized Metabolites, or Natural Products: A Case Study of Untargeted LC–QTOF Auto-MS/MS Analysis
Source: Cells. 2022 Mar 17;11(6):1025. doi: 10.3390/cells11061025 (PMC8963255; doi:10.3390/cells11061025)
Supplement: Supplementary file 1 [file cells-11-01025-s001.zip]

Archive with 3 entries (2 files):
- Supplements/
- Supplements/Figure S1.pdf
- Supplements/Table S1.xlsx
