# Supplementary material for: Secondary or Specialized Metabolites, or Natural Products: A Case Study of Untargeted LC–QTOF Auto-MS/MS Analysis
Source: Cells. 2022 Mar 17;11(6):1025. doi: 10.3390/cells11061025 (PMC8963255; doi:10.3390/cells11061025)
Supplement: Supplementary file 1 [file cells-11-01025-s001.zip › Supplements/Table S1.xlsx]

## Sheet: flavonol glycosides
Ret. time	Putative structure used trivial names in the paper	Putative structure semisystematic names (IUPAC)	ID level	Closest CAS	SMILES
6.2	Quercetin-3-glu-rha-7-glu	3-{rhamnopyranosyl-(1→6)-glucopyranosyloxy}-7-glucopyranosyloxy-3',4',5-trihydroxy-flavone	B(iii)	30311-61-6	O=C1C(OC2OC(C(C(C2O)O)O)COC3OC(C)C(O)C(O)C3O)=C(C4=CC(O)=C(O)C=C4)OC5=C1C(O)=CC(OC6OC(C(C(C6O)O)O)CO)=C5
6.78	Quercetin-7-rha-(4''-glu)-glu	7-{glucopyranosyl-(1→4)-glucopyranosyl-(1→4)-rhamnopyranosyloxy}-3',4',3,5-tetrahydroxy-flavone	B(iii)		O=C1C(O)=C(C2=CC(O)=C(O)C=C2)OC3=C1C(O)=CC(OC4OC(C(OC5OC(C(C(C5O)O)OC6OC(C(C(C6O)O)O)CO)CO)C(C4O)O)C)=C3
7.35	Kaempferol-3-glu-rha-7-glu	3-{rhamnopyranosyl-(1→6)-glucopyranosyloxy}-7-glucopyranosyloxy-3',5-dihydroxy-flavone	B(iii)	34336-18-0	O=C1C(OC2OC(COC3OC(C(C(C3O)O)O)C)C(O)C(O)C2O)=C(C4=CC=C(O)C=C4)OC5=CC(OC6OC(C(O)C(C6O)O)CO)=CC(O)=C15
7.46	Kaempferol-3-(2"-glu)-glu-rha	3-{rhamnospyranosyl-(1→4)-[glucopyranosyl-(1→2)-glucopyranosyloxy]}-3',5,7-trihydroxy-flavone	B(ii)	55696-58-7	O=C1C(OC2OC(C(C(C2OC3OC(C(C(C3O)O)O)CO)O)O)COC4OC(C(C(C4O)O)O)C)=C(C5=CC=C(O)C=C5)OC6=C1C(O)=CC(O)=C6
7.67	Quercetin-3-glu-rha-7-rha	3-{rhamnopyranosyl-(1→6)-glucopyranosyloxy}-7-rhamnopyranosyloxy-3',4',5-trihydroxy-flavone	B(iii)	57528-70-8	O=C1C(OC2OC(C(C(C2O)O)O)COC3OC(C)C(O)C(O)C3O)=C(C4=CC=C(O)C(O)=C4)OC5=CC(OC6OC(C(C(C6O)O)O)C)=CC(O)=C15
7.93	Quercetin-7-(2"-glu)-glu-rha	7-{rhamnospyranosyl-(1→4)-[glucopyranosyl-(1→2)-glucopyranosyloxy]}-3',4',3,5-tetrahydroxy-flavone	B(iii)		O=C1C(O)=C(C2=CC(O)=C(O)C=C2)OC3=C1C(O)=CC(OC4OC(C(C(C4OC5OC(CO)C(O)C(O)C5O)O)O)COC6OC(C(O)C(C6O)O)C)=C3
8.04	Quercetin-3-(3"-rha)-glu-rha	3-{rhamnospyranosyl-(1→4)-[rhamnopyranosyl-(1→2)-glucopyranosyloxy]}-3',4',5,7-tetrahydroxy-flavone	B(iii)	55696-57-6	O=C1C(OC2OC(C(C(C2OC3OC(C(C(C3O)O)O)C)O)O)COC4OC(C(C(C4O)O)O)C)=C(C5=CC=C(O)C(O)=C5)OC6=C1C(O)=CC(O)=C6
8.58	Luteolin-7-(2"-glu)-glu-rha	7-{feruloyl-(1→4)-[glucopyranosyl-(1→2)-glucopyranosyloxy]}-3',4',5-trihydroxy-flavone	B(iii)	1520075-95-9	O=C1C=C(C2=CC=C(O)C(O)=C2)OC3=C1C(O)=CC(OC4OC(C(C(C4OC5OC(C(C(C5O)O)O)CO)O)O)COC6OC(C(C(C6O)O)O)C)=C3
8.7	Isorhamnetin-3-(2"-glu-6"-feruloyl)-glu	3-{rhamnospyranosyl-(1→4)-[glucopyranosyl-(1→2)-glucopyranosyloxy]}--4'-methoxy-3',5,7-trihydroxy-flavone	B(iii)		O=C1C(OC2OC(C(C(C2OC3OC(CO)C(O)C(O)C3O)O)O)COC(/C=C/C4=CC=C(O)C(OC)=C4)=O)=C(C5=CC=C(O)C(OC)=C5)OC6=C1C(O)=CC(O)=C6
8.72	Isorhamnetin-3-(2"-xyl)-glu-7-rha	3-{xylopyranosyl-(1→6)-glucopyraosyloxy}-7-rhamnopyranosyloxy-4'-methoxy-3',5-dihydroxy-flavone	B(iii)	359004-50-5	OC1C(O)C(C)OC(OC2=CC(O)=C(C3=O)C(OC(C4=CC(OC)=C(O)C=C4)=C3OC(O5)C(OC6C(O)C(O)C(O)CO6)C(O)C(O)C5CO)=C2)C1O
9.11	Quercetin-3-4''-p-coumaroyl-glu-6"-O-rha	3-{rhamnopyranosyl-(1→6)-[p-cumaroyl-(1→2)-glucopyranosyloxy]}-3',4'5,7-tetrahydroxy-flavone→	B(iii)	2222935-82-0	O=C1C(OC2OC(C(C(C2O)OC(/C=C/C3=CC=C(O)C=C3)=O)O)COC4OC(C(C(C4O)O)O)C)=C(C5=CC=C(O)C(O)=C5)OC6=C1C(O)=CC(O)=C6
9.5	Isorhamnetin-3-(6"-feruloyl)-glu-7-glu	3-{feruloyl-(1→6)-glucopyranosyloxy}-7-glucopyranosyloxy-4'methoxy-3',5-dihydroxyflavone	B(iii)		O=C1C(OC2OC(C(C(C2O)O)O)COC(/C=C/C3=CC=C(O)C(OC)=C3)=O)=C(C4=CC=C(O)C(OC)=C4)OC5=C1C(O)=CC(OC6OC(C(C(C6O)O)O)CO)=C5
